# Supplementary material for: Identifying microRNAs associated with tumor immunotherapy response using an interpretable machine learning model
Source: Sci Rep. 2024 Mar 14;14:6172. doi: 10.1038/s41598-024-56843-3 (PMC10940311; doi:10.1038/s41598-024-56843-3)
Supplement: Supplementary file 1 — Supplementary Information. [file 41598_2024_56843_MOESM1_ESM.zip]

Archive with 2 entries (2 files):
- SupplementaryTablesR1.xlsx
- SupplementaryFiguresR1.pdf
