# Supplementary material for: Identifying microRNAs associated with tumor immunotherapy response using an interpretable machine learning model
Source: Sci Rep. 2024 Mar 14;14:6172. doi: 10.1038/s41598-024-56843-3 (PMC10940311; doi:10.1038/s41598-024-56843-3)
Supplement: Supplementary file 1 — Supplementary Information. [file 41598_2024_56843_MOESM1_ESM.zip › SupplementaryTablesR1.xlsx]

## Sheet: Table S1.
Table S1. List of genes targeted by top miRNA[mean(SHAP value) > 0.01] in each model
CTL model: feature importance ranked top 3 miRNAs
Dysfunction model: feature importance ranked top 5 miRNAs
Exclusion model: feature importance ranked top 12 miRNAs
CTL model	Dysfunction model	Exclusion model
ACER2	ABAT	ADCY9
ACKR4	ABCA1	ALKBH2
ADAM12	ABCB10	ARFIP1
ADAM19	ABHD10	ARMC2
ADIPOR2	ABI1	ARSK
AIFM2	ABI2	ATP11B
ALG10B	ACER2	AZI2
AMD1	ACKR4	BAZ2B
AMELY	ACOT13	BBX
ANGPTL7	ACVR2B	BCAT1
AOC3	ADAM12	C11orf87
ARHGAP24	ADAM19	CACNA1H
ARHGEF2	ADCY9	CADM2
ARID1B	ADIPOR2	CAMK2B
ARPP21	ADRA1B	CCDC117
BASP1	AEBP2	CCDC6
BBX	AGO2	CDK6
BCL3	AGPAT5	CEP120
BMP6	AIFM2	CLIC5
BSN	AJAP1	CNOT6
C12orf74	AKAP12	CNTN3
C14orf119	AKIRIN1	CREB1
C6orf120	AKT3	CRLF3
CAMK2G	ALAD	CSRNP3
CAV2	ALG10B	CXXC4
CBL	ALKBH2	CYP7B1
CCDC43	AMD1	DAZL
CD164	AMELY	DLAT
CD84	AMMECR1L	EBF1
CDCP1	AMTN	EDNRB
CDH2	ANGPTL7	EYA4
CDH4	ANKMY2	FAM114A2
CEP68	ANKRD13B	FAM172A
CERS3	ANKRD13C	FGFBP3
CHD2	ANKRD29	FIGN
CLVS1	ANKRD52	FZD3
CMTM6	AOC3	GABRB2
CNOT7	AP1S3	GRM8
COL19A1	AP3M1	GTF2H1
COL9A1	ARFGAP2	HLA-B
CPD	ARFIP1	HNF1B
CREBBP	ARHGAP21	HSPA12A
CREBRF	ARHGAP24	INO80D
CSGALNACT2	ARHGEF18	KCNA1
CTSC	ARHGEF2	KCNA4
CYFIP2	ARHGEF37	KCNJ3
DCAF6	ARID1B	KIR3DL2
DENND4A	ARL16	KLF11
DENND4C	ARMC2	KLF7
DIXDC1	ARPP19	KRTAP4-3
DOCK3	ARPP21	LANCL3
DOCK9	ARSK	LRRC8B
DYRK1A	ASB7	LRRTM1
DYRK1B	ATF2	M6PR
EIF5	ATP11B	MAP3K7
ELOVL3	ATP13A3	MAPK1
ENPP2	ATP2B4	MAPKBP1
ENSA	ATRN	MAX
EPHB2	ATXN7L3	MED23
EPN2	AZI2	MLLT10
FBXL5	AZIN1	NBR1
FBXO11	B3GALT2	NCOR2
FBXW11	B3GNT2	NEUROD1
FREM2	B4GALT6	NR2C2
FTH1	BACH2	NR4A3
FTO	BASP1	NR5A2
FYN	BAZ1B	NR6A1
GABRG2	BAZ2B	NRXN1
GADL1	BBX	OSGIN2
GATAD1	BCAT1	PAM
GCFC2	BCL3	PATL1
GDI1	BDNF	PCDH10
GGNBP2	BEND4	PDHA1
HCFC2	BICD2	POLH
HDAC8	BIRC6	POP1
HECW2	BMP3	PPP1R1C
HILPDA	BMP6	PPP3CC
HK1	BNC2	PRPF40A
HNRNPAB	BNIP3L	RAB4A
HNRNPH3	BSN	RB1
HSP90B1	BTG2	RB1CC1
IKZF2	C11orf87	RBM22
IPO5	C12orf74	RMND5A
IPO9	C14orf119	RNF112
IST1	C16orf72	RNF139
KCNIP1	C20orf202	RNF165
KIAA1143	C2orf73	RPRD1A
KIF1C	C6orf120	RPS6KA5
KITLG	CACNA1E	SCAF8
KLF4	CACNA1H	SHROOM3
LRRC58	CACNB4	SIX4
MAFB	CADM2	SNX21
MAP2K4	CAMK2A	SOBP
MBD6	CAMK2B	SON
MBTD1	CAMK2G	SPAG9
MDM4	CAMK2N1	STC1
MEGF9	CAPZA2	STK39
MOB1B	CASD1	STOX2
MPP3	CAV2	SUDS3
MRPL35	CBL	TBXA2R
MSANTD3-TMEFF1	CCDC117	TFAP2C
MSI2	CCDC43	TMEM33
MTCH2	CCDC50	TNRC6B
MYB	CCDC6	TRIM2
MYO6	CCDC91	TSR1
NAP1L1	CD164	TTC33
NDC1	CD84	UBFD1
NEBL	CDC27	UNC5D
NKX2-4	CDCP1	VASH2
NPR3	CDH2	VMA21
NR1D2	CDH4	WNK4
NR3C2	CDH9	XIAP
NRP1	CDK13	XIRP2
NSL1	CDK18	ZBTB26
OPA3	CDK5R1	ZBTB33
ORAI2	CDK6	ZIC2
PAFAH1B1	CEACAM6	ZMYND11
PAPPA	CELF2	ZNF140
PAX5	CEP120	ZNF148
PDE7A	CEP170B	ZNF367
PDE8B	CEP350	ZSCAN21
PHLPP2	CEP68	ACBD3
PIK3AP1	CEP97	ACHE
PIK3R3	CERS3	ACLY
PKP4	CERS6	ACVR2B
PLAGL1	CGGBP1	ADAMTS15
PLP2	CHD2	AP1M1
POM121	CHIC1	AP1S1
POM121C	CLASP2	ARHGAP21
PRKAA2	CLCN3	ARHGAP24
PRKAR1A	CLIC5	ARHGAP32
PRKCA	CLK1	ARID2
PRKRA	CLU	ATP6V1H
PTGFR	CLVS1	BBIP1
PTGFRN	CMTM6	BCKDHA
PURA	CNOT6	BICD2
RAD23B	CNOT7	BMP8A
RBM48	CNTN3	BNIP2
RC3H1	COBL	BRMS1L
RFX3	COL19A1	BTBD7
RORB	COL9A1	C18orf25
RTP1	COMMD2	C20orf194
SCN1A	CPD	C21orf91
SCN2A	CPNE8	C7orf65
SCN3A	CREB1	CACNG2
SCYL3	CREBBP	CADM1
SEMA3A	CREBRF	CARD16
SETD7	CRLF3	CASK
SFPQ	CSGALNACT2	CASP2
SIAH1	CSMD1	CDK14
SIX1	CSRNP3	CEP170
SLC17A6	CTDSPL	CHD1
SLC25A21	CTNNA2	CHD4
SLC25A26	CTNNB1	CHD6
SLC30A5	CTSC	CLCN5
SLC38A2	CXXC4	CLDN2
SLC41A1	CYFIP2	COL27A1
SLC7A11	CYP26B1	CPED1
SMAP1	CYP2C9	CTDSPL2
SMCHD1	CYP4V2	CUL4B
SMIM14	CYP7B1	DACH1
SON	DAAM1	DEPDC1
SP1	DAG1	DIRAS2
SPOPL	DAGLA	DISC1
SRCIN1	DAZL	DSTYK
STAP1	DCAF6	DTX1
STRN3	DCX	DYRK1A
SV2B	DDHD1	EID1
SVEP1	DENND4A	ELMSAN1
SZRD1	DENND4C	EPC2
TAB3	DENND6A	EPHA5
TADA1	DGCR2	ERGIC2
TFEC	DGKH	ERI2
THAP2	DHRSX	FAM126B
THEMIS	DIP2A	FBXW7
TIAL1	DIP2B	FERMT1
TMEFF1	DIXDC1	GJB4
TMEM150A	DLAT	GNPTAB
TMEM179B	DMXL1	GNS
TMEM70	DNAJA3	GOT2
TNRC6B	DOCK3	GPATCH2
TPPP3	DOCK9	GPATCH2L
TRIM59	DUSP10	GRHL2
TRMT6	DYRK1A	GRIN1
TSPYL5	DYRK1B	GYG1
TTC7B	EBF1	HBEGF
TXNDC16	EDC3	HOOK3
UBE2D2	EDEM3	HOXA1
UBE2G1	EDNRB	HSPA4L
UST	EIF4G1	IGF1R
VPS26A	EIF5	ITPKB
VPS53	EIF5A	ITSN1
WDR17	ELOVL2	KCNAB2
WDR44	ELOVL3	KDM1A
WTAP	EMC10	KDM5A
XRN1	ENAH	KHDRBS2
YES1	ENPP2	KLF12
ZBTB4	ENSA	KMT2C
ZCCHC2	ENTPD7	KRTAP2-3
ZEB1	EP300	KRTAP4-11
ZFHX3	EPHA4	LCOR
ZFP91	EPHA7	LEPROT
ZMYM2	EPHB2	LIN52
ZNF217	EPN2	LPGAT1
ZNF268	ERCC8	LRRFIP1
ZNF347	ESRP1	LSAMP
ZNF460	EYA4	LUC7L3
ZNF780A	EZR	LURAP1L
ZNF805	FABP4	MAP2
ZNF845	FAF2	MARCKSL1
ACTA1	FAM114A2	MBOAT2
ACTL7A	FAM161A	MGAT4A
AHRR	FAM168A	MID1IP1
AICDA	FAM172A	MRI1
AK9	FAM217B	MRS2
ANKFY1	FAM89B	NAA50
ANTXR2	FBXL2	NACC2
ARHGEF33	FBXL5	NCKAP1L
ARID2	FBXO11	NFAT5
ARMC2	FBXW11	NIPBL
ARVCF	FCHO2	NIPSNAP3B
ASAP2	FGFBP3	NRM
ATXN1L	FGFRL1	NSD1
BACH1	FIGN	NUDC
BNC2	FLRT3	ONECUT2
BSDC1	FMO2	OR51E2
C12orf40	FNDC3A	OSTM1
C5orf64	FNDC3B	PAIP2
C8orf44-SGK3	FOXN2	PARVA
CAB39	FREM2	PCDHA1
CACUL1	FRMD6	PCDHA10
CARD11	FSTL5	PCDHA11
CD36	FTH1	PCDHA12
CDX1	FTO	PCDHA13
CEBPB	FUT9	PCDHA2
CEP350	FXR1	PCDHA3
CEP70	FYN	PCDHA4
CHAF1A	FZD3	PCDHA5
COLCA2	FZD4	PCDHA6
CSF1R	GAB1	PCDHA7
CSNK1G2	GABRB2	PCDHA8
CSRNP2	GABRG2	PCDHA9
CTTNBP2NL	GADL1	PCDHAC1
CYB561D1	GATAD1	PCDHAC2
CYBRD1	GCFC2	PCSK5
DCUN1D3	GCLM	PDHB
DDX31	GDAP2	PDK3
DET1	GDI1	PELO
DHX40	GGNBP2	PGA3
DNAJB1	GIT2	PGA4
DPY19L1	GJA3	PGA5
DPYSL2	GLIPR1	PHLDA1
DRP2	GLUD1	PITPNM2
DYNC1I1	GLYATL2	PPARD
DYNC1I2	GNG5	PPARGC1B
E2F2	GOLGA6L4	PPFIBP1
EAF1	GOLPH3	PPP2R2D
EBF2	GPAM	PPP3CA
EDIL3	GPATCH3	PPP6R3
EHD1	GPCPD1	PPTC7
ENTPD5	GRIP1	PREPL
EPAS1	GRM8	PTPN12
ETS1	GSE1	QKI
FABP2	GTF2A1	RAB38
FAM135A	GTF2H1	RAB3B
FAM156A	GYPA	RAP1B
FAM156B	HCFC2	RAP1GDS1
FAM199X	HCN1	RASL12
FBXL17	HDAC8	REV3L
FBXO33	HECW2	RHEB
FER	HENMT1	RNF125
FGF12	HILPDA	RNGTT
FGF7	HK1	RSBN1L
FOS	HLA-B	RUNX2
FXR1	HNF1B	SALL1
G2E3	HNRNPAB	SAMD4A
GABRA1	HNRNPC	SATB1
GJB6	HNRNPH3	SDC4
GLUL	HOXA1	SEPHS1
GNAI3	HS3ST3B1	SETD5
GOLM1	HSP90B1	SF3A2
GPBP1	HSPA12A	SFRP2
GPM6B	HSPA4L	SFXN3
H3F3A	HTR2A	SGCE
HBP1	HTR5A	SH3TC2
HECTD4	ICA1	SHCBP1L
HIRA	IDH2	SLC10A7
HIVEP2	IFIT1	SLC12A6
HNRNPA3	IGSF1	SLC1A3
HNRNPF	IKZF2	SLC30A1
HNRNPK	IL6ST	SLC7A5
HTR2C	IMPAD1	SLK
IDO1	ING3	SMCR8
IKBKE	INO80D	SMURF1
IL6R	IPO5	SNAP91
INPP5D	IPO9	SOX5
IRF2BP2	IPPK	SUFU
ISPD	IRS1	SUMO2
ITK	ISCU	SZRD1
JARID2	ISLR	TAB2
KANSL1	IST1	TAF4
KDM2A	ITGB1	TAOK1
KDM5B	ITGB8	TBC1D25
KIF26B	ITM2B	TBC1D2B
KLF3	JRKL	TMED5
KRAS	KANSL1L	TRIM23
LCORL	KBTBD6	TRIM62
LRRC59	KCNA1	TSPAN7
LRRC8B	KCNA4	TTC28
LSM14A	KCNAB2	TTC7B
LSM14B	KCNC2	UCK1
MAP3K10	KCNH7	USP6NL
MAP3K7	KCNIP1	WBP11
MAPK14	KCNJ14	WDR37
MCM8	KCNJ3	XPNPEP3
MEF2A	KCNK10	XPO5
MEIS1	KCNK2	YAP1
METTL9	KCTD8	YTHDF1
MGAT5	KCTD9	YWHAE
MIDN	KDM2B	ZBTB25
MITF	KIAA0355	ZFAND5
MPEG1	KIAA1143	ZFHX3
MRPS6	KIF13A	ZFHX4
MYBL1	KIF1C	ZNF516
MYO10	KIF20B	ZNF532
MYO1D	KIF2A	ZNF607
MYOT	KIF3C	ZNF615
NOG	KIR3DL2	ZNF791
OLFML3	KITLG	ACTG1
OSBPL10	KLF11	ALG10B
OTUB2	KLF4	BAZ1B
OXR1	KLF7	BCL2L11
PALD1	KLHL24	BDNF
PCP4	KLHL28	BEX1
PDLIM5	KLHL7	CCNB3
PEX5	KLRD1	CDK15
PGM2L1	KMT2D	CENPW
PHLDA1	KRTAP4-3	CEP350
PICALM	L3MBTL3	CNIH4
PIP4K2B	LACTB	CRK
PLEKHA1	LAMA2	CSMD1
POGLUT1	LANCL3	E2F7
PPM1A	LAPTM5	EBF2
PRKAR2B	LDLRAD2	ELMOD2
PTPN21	LHFPL2	ELOVL2
PTPRJ	LPL	EPHA7
RAB11FIP2	LRP4	EPHA8
RAB3C	LRP6	GALNT1
RAPGEF2	LRRC58	GALNT4
RAPGEF4	LRRC8B	GATA6
RBMS3	LRRTM1	HAS3
RCN2	LRRTM3	HOXA3
RCOR1	LSM12	HOXC4
RELA	LSMEM1	HOXD10
RERE	M6PR	IGDCC4
RFC3	MACROD2	IKZF2
RGP1	MAFB	JARID2
RICTOR	MAL2	KCNA6
RNF4	MANEA	KIF14
RPS6KA3	MAP2K4	KLHL29
RPS6KA5	MAP3K4	LCA5
RPS6KB1	MAP3K7	LGALSL
RREB1	MAP7D2	LIX1L
S1PR1	MAPK1	LPAR4
SALL1	MAPK4	LRP12
SATB1	MAPK8IP1	LTBP3
SCG2	MAPKBP1	MAPRE1
SEC14L5	MAX	MDGA2
SEC62	MBD6	MTX3
SEMA5A	MBIP	PAX1
SERTAD2	MBLAC2	PCBP1
SESTD1	MBNL1	PKD2L2
SGK3	MBNL3	PLAGL1
SLC25A3	MBTD1	POC1B-GALNT4
SMAD2	MDM4	PRRT3
SMAD4	MED23	RAP2A
SMAD5	MEF2C	RORA
SMARCA4	MEGF9	SDC1
SMUG1	MEX3A	SKIL
SNTB1	MFSD6	SLITRK4
SNX18	MID1IP1	SMAP1
SOCS1	MLLT10	SMOC2
SOX30	MOB1B	SNX18
SPRTN	MPP3	SP3
SPTA1	MRPL35	TBX5
STX12	MSANTD3-TMEFF1	TFRC
STXBP5L	MSH4	THEMIS
SYPL1	MSI2	TIAM1
SYT14	MTCH2	TRA2B
TAB2	MTMR6	UBE2I
TAPBPL	MYB	VGLL3
TAPT1	MYL10	WNT9B
TBL1XR1	MYO18A	XRN1
TBR1	MYO6	ZBTB6
TCF7L2	NAP1L1	ZDHHC21
TENM3	NBR1	ACER2
TET2	NCAM2	ACKR4
TLE4	NCK2	ADAM12
TNPO1	NCOR2	ADAM19
TP53INP1	NCR3LG1	ADIPOR2
TPM1	NDC1	AIFM2
TRAF3	NDUFA12	AMD1
TRIM32	NDUFA4	AMELY
TRIP12	NEBL	ANGPTL7
TRPS1	NEUROD1	AOC3
TSHZ1	NFXL1	ARHGEF2
TSHZ3	NFYB	ARID1B
TWF1	NIPAL2	ARPP21
TXK	NKX2-4	BASP1
ULK2	NOL4	BCL3
UNC80	NOVA1	BMP6
UNK	NPAS3	BSN
USP9X	NPNT	C12orf74
VAV3	NPR3	C14orf119
VGLL4	NQO1	C6orf120
VHL	NR1D2	CAMK2G
VMA21	NR2C2	CAV2
WBP1L	NR3C1	CBL
WEE1	NR3C2	CCDC43
WWC1	NR4A3	CD164
ZBTB20	NR5A2	CD84
ZBTB38	NR6A1	CDCP1
ZBTB41	NRG1	CDH2
ZDHHC20	NRIP2	CDH4
ZFAND5	NRP1	CEP68
ZFP36L2	NRXN1	CERS3
ZIC3	NSL1	CHD2
ZNF236	NTRK2	CLVS1
ZNF575	NUDT4	CMTM6
ZNF629	NUFIP2	CNOT7
ZNF652	OAZ2	COL19A1
ZNF737	OPA3	COL9A1
ZNF790	OPN3	CPD
ZPLD1	OR2L13	CREBBP
ZSCAN12	ORAI2	CREBRF
ZSWIM6	OSBPL8	CSGALNACT2
AARD	OSGIN2	CTSC
ABT1	P2RY10	CYFIP2
ACSL1	PAFAH1B1	DCAF6
ADAL	PAM	DENND4A
ADO	PAPPA	DENND4C
AEBP2	PARP8	DIXDC1
AFAP1L1	PATL1	DOCK3
AKAP12	PAX5	DOCK9
ALDH7A1	PCDH10	DYRK1B
ANKRD34C	PDCD4	EIF5
APLP2	PDCD6	ELOVL3
APP	PDE7A	ENPP2
ASB3	PDE8A	ENSA
ATP9A	PDE8B	EPHB2
BCAT1	PDHA1	EPN2
BLZF1	PECR	FBXL5
C3orf35	PEX19	FBXO11
CALD1	PFN2	FBXW11
CAMK4	PHF21A	FREM2
CCNT2	PHF3	FTH1
CDR2	PHF6	FTO
CELF3	PHLPP2	FYN
CETN3	PI15	GABRG2
CNOT4	PID1	GADL1
COL12A1	PIK3AP1	GATAD1
COL5A1	PIK3C2G	GCFC2
CPEB1	PIK3R3	GDI1
CPEB2	PITPNA	GGNBP2
CREB3L4	PKD2	HCFC2
CTBP2	PKIB	HDAC8
DBR1	PKP4	HECW2
DIO2	PLAGL1	HILPDA
DUS4L	PLCB4	HK1
EDARADD	PLEKHA3	HNRNPAB
EEA1	PLEKHA5	HNRNPH3
ENDOD1	PLGLB1	HSP90B1
EPHA2	PLGLB2	IPO5
F8	PLP2	IPO9
FAM210B	POLH	IST1
FCRL4	POLR1B	KCNIP1
FGF14	POM121	KIAA1143
FKBP1B	POM121C	KIF1C
FREM1	POP1	KITLG
FRMD4A	PPP1R1C	KLF4
FUS	PPP2CA	LRRC58
GAS2L3	PPP2CB	MAFB
GEMIN8	PPP2R2A	MAP2K4
GJC1	PPP2R5C	MBD6
GLCE	PPP3CB	MBTD1
GPX8	PPP3CC	MDM4
GTDC1	PPTC7	MEGF9
HAUS6	PRB4	MOB1B
HEATR1	PRKAA2	MPP3
HNRNPH1	PRKACB	MRPL35
HSPA13	PRKAR1A	MSANTD3-TMEFF1
HSPA4L	PRKCA	MSI2
IDO2	PRKRA	MTCH2
IL13	PRLR	MYB
IL36B	PROX1	MYO6
INO80D	PRPF40A	NAP1L1
IQSEC2	PRSS23	NDC1
ITGA2	PSEN2	NEBL
ITGA8	PSMA5	NKX2-4
ITGA9	PTBP3	NPR3
KBTBD4	PTDSS1	NR1D2
KCNJ2	PTGFR	NR3C2
KDELR2	PTGFRN	NRP1
KDELR3	PTPN4	NSL1
KHDRBS1	PTPRD	OPA3
KLF12	PURA	ORAI2
KLHDC10	PYGO1	PAFAH1B1
LDLRAD4	RAB21	PAPPA
LMO7	RAB3GAP2	PAX5
LRBA	RAB4A	PDE7A
MAL2	RAB5B	PDE8B
MBOAT2	RAB5C	PHLPP2
MED13	RAB8B	PIK3AP1
MKRN1	RABGAP1L	PIK3R3
MPP6	RAD23B	PKP4
NCKAP1	RALA	PLP2
NEB	RALGAPA1	POM121
NEK9	RALGDS	POM121C
NFAT5	RALGPS2	PRKAA2
NTM	RB1	PRKAR1A
OGFOD1	RB1CC1	PRKCA
OGT	RBM22	PRKRA
OR11A1	RBM48	PTGFR
PAK3	RBMS1	PTGFRN
PCDH17	RC3H1	PURA
PHACTR3	RCN2	RAD23B
PI4K2A	REPS2	RBM48
PIGY	REV1	RC3H1
POLH	RFX3	RFX3
PPARGC1A	RHOB	RORB
RAB8B	RHOBTB1	RTP1
RAE1	RHPN2	SCN1A
RAP2C	RIMBP2	SCN2A
RBM20	RIMS3	SCN3A
RCAN2	RIMS4	SCYL3
RTN4	RMND5A	SEMA3A
SEC24A	RNF112	SETD7
SH3BP4	RNF138	SFPQ
SIPA1L1	RNF139	SIAH1
SLC37A3	RNF165	SIX1
SLC3A2	ROBO2	SLC17A6
SLITRK4	RORA	SLC25A21
SNRK	RORB	SLC25A26
SP110	RPGRIP1L	SLC30A5
SSBP2	RPRD1A	SLC38A2
STK31	RPS6KA3	SLC41A1
STK40	RPS6KA5	SLC7A11
SUDS3	RSBN1	SMCHD1
TAOK3	RTP1	SMIM14
THAP11	SACS	SP1
TMEM161B	SAMD4A	SPOPL
TMEM245	SCAF8	SRCIN1
TMEM260	SCN1A	STAP1
TMEM99	SCN2A	STRN3
TRAM2	SCN3A	SV2B
TTC1	SCYL3	SVEP1
TTC19	SEL1L	TAB3
TTC9C	SEMA3A	TADA1
UGCG	SEMA4B	TFEC
VCP	SERP1	THAP2
WAC	SESN1	TIAL1
WDFY3	SETD7	TMEFF1
WIPF2	SFPQ	TMEM150A
XYLT1	SGCZ	TMEM179B
YLPM1	SH3BP4	TMEM70
ZFPM2	SH3D19	TPPP3
ZMAT4	SHC3	TRIM59
ZNF354C	SHQ1	TRMT6
	SHROOM3	TSPYL5
	SIAH1	TXNDC16
	SIX1	UBE2D2
	SIX4	UBE2G1
	SLAIN1	UST
	SLC10A7	VPS26A
	SLC17A6	VPS53
	SLC1A2	WDR17
	SLC22A4	WDR44
	SLC25A21	WTAP
	SLC25A26	YES1
	SLC25A40	ZBTB4
	SLC2A13	ZCCHC2
	SLC30A5	ZEB1
	SLC35A1	ZFP91
	SLC35A3	ZMYM2
	SLC38A2	ZNF217
	SLC41A1	ZNF268
	SLC7A11	ZNF347
	SLCO1A2	ZNF460
	SLITRK1	ZNF780A
	SLITRK3	ZNF805
	SMAP1	ZNF845
	SMCHD1	ABL2
	SMCO4	ALOX15
	SMG1	AMFR
	SMIM14	ARFGEF1
	SMPD3	ARL5A
	SNX21	ATP6V1G2
	SOBP	BEND4
	SOCS4	BMPR2
	SOCS6	BRWD3
	SON	BTBD6
	SP1	C16orf87
	SPAG9	CAMK2N1
	SPATS2	CASD1
	SPO11	CCDC14
	SPOCK1	CCNE2
	SPOPL	CD46
	SPRY3	CDC27
	SRCIN1	CHMP4C
	SREK1IP1	CLCN3
	SRSF1	COLEC10
	SRSF2	DAB1
	STAM	DNAH5
	STAM2	DPF3
	STAP1	DTD2
	STC1	DYRK3
	STEAP2	EDN3
	STK38L	FAS
	STK39	FLG2
	STOX2	FOXF1
	STRN3	FRMD4B
	STX17	FRS2
	SUDS3	FRY
	SV2B	FUT11
	SVEP1	FZD4
	SYCP2	GABRA4
	SZRD1	GOLPH3
	TAB3	GRAP2
	TADA1	HS6ST3
	TAOK1	IFI44L
	TBX4	IGF2
	TBXA2R	IGF2BP1
	TCF12	IL17RD
	TCF7L2	KANSL1
	TENM2	KDELR2
	TET1	KLHL1
	TFAP2C	LRAT
	TFCP2L1	MAP3K2
	TFEC	MAP7
	THAP2	METAP2
	THEMIS	MYLK
	TIAL1	NFKBIZ
	TLL1	NKAIN2
	TMED7	NR1H4
	TMEFF1	PCDH7
	TMEM126B	PDP1
	TMEM150A	PHYKPL
	TMEM179B	PKN2
	TMEM184C	PLEKHO2
	TMEM33	POLR2C
	TMEM41A	PRRG1
	TMEM59	RAB1A
	TMEM70	RAB2A
	TMIE	RNF11
	TMPO	RNF212
	TMSB4X	RNF6
	TNFRSF11B	RPAP2
	TNFSF9	RPS6KA6
	TNRC6B	SESN3
	TPPP3	SLC35F3
	TPST1	SLC4A7
	TRIM2	SPIRE1
	TRIM59	SRSF1
	TRMT6	SRSF10
	TRPS1	SRSF6
	TSPYL5	ST8SIA1
	TSR1	STX7
	TTC33	SV2C
	TTC7B	TAGAP
	TXNDC16	TAPT1
	UBE2D2	TCEA1
	UBE2G1	TEAD1
	UBE3A	TMED2
	UBFD1	TMED7
	UFL1	TMEM117
	UGT2B28	TMEM187
	UNC13B	TMEM260
	UNC5D	TMLHE
	UPP2	TMOD2
	USF1	TMTC2
	USP3	TOB1
	USP32	TRERF1
	USP38	TSHZ3
	UST	TTYH2
	VASH2	UBE2Q2
	VCPIP1	UBR2
	VDAC1	USO1
	VIP	USP44
	VMA21	WIPF3
	VPS26A	ZC3H12C
	VPS53	ZC3H6
	VTA1	ZEB2
	WDR11	ZNF254
	WDR17	ZNF318
	WDR44	ZNF561
	WNK3	ZNF608
	WNK4	ACADSB
	WNT5A	ACO1
	WTAP	ACOT7
	XIAP	ANGPTL1
	XIRP2	ANKRD44
	XPOT	ANKRD7
	XRN1	ANP32E
	YES1	APBB2
	YTHDF3	ARHGEF18
	ZBTB20	ARL4A
	ZBTB26	ARRB1
	ZBTB33	ATP6V1G3
	ZBTB34	ATP8A1
	ZBTB4	ATP8A2
	ZCCHC2	ATXN1
	ZDHHC22	ATXN7
	ZDHHC6	BAHD1
	ZEB1	BEAN1
	ZEB2	BEND2
	ZFHX3	BNC2
	ZFP91	BRD3
	ZFPM2	C16orf72
	ZFYVE26	C1orf21
	ZIC2	C5orf24
	ZIC3	C6orf141
	ZMYM2	CALCR
	ZMYND11	CAMK1
	ZNF117	CBLL1
	ZNF138	CCDC80
	ZNF140	CCDC85A
	ZNF148	CCDC85C
	ZNF189	CCND2
	ZNF197	CD2AP
	ZNF217	CDC14A
	ZNF257	CDC25A
	ZNF268	CDC25B
	ZNF28	CDC42EP3
	ZNF347	CDH19
	ZNF367	CDK13
	ZNF385B	CDK8
	ZNF460	CDKN1B
	ZNF486	CDO1
	ZNF492	CDR1
	ZNF516	CEP44
	ZNF519	CERS6
	ZNF652	CHP1
	ZNF716	CLASP2
	ZNF737	CNR1
	ZNF770	CNTN1
	ZNF780A	COG2
	ZNF805	COL21A1
	ZNF845	CRMP1
	ZNF90	CRYZL1
	ZNF91	CTNND2
	ZNF99	CYP26B1
	ZSCAN21	DAPK1
		DARS2
		DCP2
		DCUN1D3
		DDX19B
		DEK
		DLC1
		DMWD
		DNAJC13
		DNAJC21
		DOCK4
		DR1
		DUSP3
		E2F3
		EDEM1
		EFHD2
		EGFR
		EGR2
		ELAVL2
		ELK3
		ELMOD1
		EPHA2
		EPN1
		ERC2
		EVI5L
		EXOC5
		FAM135A
		FAM168B
		FAM91A1
		FAT3
		FBXL16
		FBXL2
		FBXO33
		FGFR1OP
		FKBP5
		FMR1
		FNBP1L
		FNIP2
		FOXA2
		FOXJ3
		FXN
		GAB1
		GCNT2
		GJC1
		GLCCI1
		GLS
		GLYATL1
		GNA13
		GPC2
		GPR6
		GRB2
		GRPEL1
		GSG1
		GTF2B
		H2AFZ
		HCAR2
		HCAR3
		HCN1
		HDAC4
		HEATR5A
		HGF
		HIC2
		HIPK3
		HMGCS1
		HNRNPF
		HOXC13
		HS2ST1
		HSDL1
		HSP90AA1
		IFFO2
		IFNAR1
		IL6R
		ILDR2
		IPMK
		IQCJ-SCHIP1
		ITGA9
		ITPRIPL2
		JAG1
		KAT6B
		KCTD20
		KCTD3
		KCTD6
		KHDRBS3
		KIAA0408
		KIAA1671
		KIF17
		KLF6
		KLHDC10
		KMT2A
		LHX6
		LMBR1
		LMLN
		LPAR3
		LPP
		LYSMD3
		MAN2A1
		MAP3K1
		MAP3K7CL
		MAPK6
		MATN2
		MBNL1
		MBNL3
		MCTP1
		MDM1
		MED6
		METTL9
		MIER1
		MIER3
		MLANA
		MNX1
		MORC1
		MSANTD4
		MYBL1
		MYH10
		MYT1L
		NAPG
		NCKAP5
		NCOA2
		NDUFA5
		NEK6
		NETO1
		NFASC
		NIPAL3
		NPAS3
		NPY5R
		NR3C1
		NRIP3
		NTNG1
		NUCKS1
		NUFIP2
		NUP50
		OLFM1
		OSBPL11
		P2RY1
		PAFAH1B2
		PAQR9
		PDCD4
		PDGFRA
		PEG3
		PFKM
		PGRMC2
		PHC3
		PHRF1
		PHYHIPL
		PIKFYVE
		PITX2
		PLA2R1
		PLAG1
		PLCL1
		PLEK
		PLXNA4
		PPARA
		PPM1E
		PPM1L
		PPT2
		PRELID2
		PRKACB
		PRKCE
		PTCH1
		PTCHD4
		PTPRG
		QSER1
		RAB10
		RAB32
		RALGPS2
		RANBP6
		RAP2C
		RAPGEF5
		RARB
		RASSF8
		RBM20
		RBM24
		RBM33
		RCOR3
		REEP3
		RIMS1
		RNF145
		RNFT1
		ROPN1
		RREB1
		RRP15
		RSPH4A
		SCD5
		SCHIP1
		SCLY
		SCN2B
		SDC2
		SEMA6A
		SESTD1
		SGK1
		SIK1
		SLAIN2
		SLC14A1
		SLC16A7
		SLC20A1
		SLC23A2
		SLC30A4
		SLC30A9
		SLC33A1
		SLC35D1
		SLC4A8
		SMC5
		SMIM17
		SOAT1
		SOCS5
		SPRYD3
		SPTSSA
		SRC
		ST3GAL3
		STON2
		STX2
		STXBP1
		STXBP5
		SUGT1
		SUPT16H
		SUPT6H
		TAF12
		TBC1D12
		TBX18
		TCF12
		TCF4
		TGFB2
		TM9SF3
		TMED9
		TMEM130
		TMEM135
		TMEM170B
		TNFAIP3
		TNS1
		TNS3
		TOMM7
		TPH2
		TRHDE
		TRIB2
		TSC1
		TTBK2
		TTLL7
		TTR
		TXNDC5
		UBE2W
		UBE3A
		UGT1A1
		UGT1A3
		UGT1A4
		UGT1A6
		UGT1A9
		UNC5C
		URGCP
		UVRAG
		WDFY3
		WDR33
		WNT5A
		WWTR1
		XPR1
		YTHDF2
		YWHAG
		ZBTB34
		ZCCHC3
		ZFR
		ZFYVE9
		ZNF334
		ZNF407
		ZNF644
		ZNF695
		ACTA1
		ACTL7A
		AHRR
		AICDA
		AK9
		ANKFY1
		ANTXR2
		ARHGEF33
		ARVCF
		ASAP2
		ATXN1L
		BACH1
		BSDC1
		C12orf40
		C5orf64
		C8orf44-SGK3
		CAB39
		CACUL1
		CARD11
		CD36
		CDX1
		CEBPB
		CEP70
		CHAF1A
		COLCA2
		CSF1R
		CSNK1G2
		CSRNP2
		CTTNBP2NL
		CYB561D1
		CYBRD1
		DDX31
		DET1
		DHX40
		DNAJB1
		DPY19L1
		DPYSL2
		DRP2
		DYNC1I1
		DYNC1I2
		E2F2
		EAF1
		EDIL3
		EHD1
		ENTPD5
		EPAS1
		ETS1
		FABP2
		FAM156A
		FAM156B
		FAM199X
		FBXL17
		FER
		FGF12
		FGF7
		FOS
		FXR1
		G2E3
		GABRA1
		GJB6
		GLUL
		GNAI3
		GOLM1
		GPBP1
		GPM6B
		H3F3A
		HBP1
		HECTD4
		HIRA
		HIVEP2
		HNRNPA3
		HNRNPK
		HTR2C
		IDO1
		IKBKE
		INPP5D
		IRF2BP2
		ISPD
		ITK
		KDM2A
		KDM5B
		KIF26B
		KLF3
		KRAS
		LCORL
		LRRC59
		LSM14A
		LSM14B
		MAP3K10
		MAPK14
		MCM8
		MEF2A
		MEIS1
		MGAT5
		MIDN
		MITF
		MPEG1
		MRPS6
		MYO10
		MYO1D
		MYOT
		NOG
		OLFML3
		OSBPL10
		OTUB2
		OXR1
		PALD1
		PCP4
		PDLIM5
		PEX5
		PGM2L1
		PICALM
		PIP4K2B
		PLEKHA1
		POGLUT1
		PPM1A
		PRKAR2B
		PTPN21
		PTPRJ
		RAB11FIP2
		RAB3C
		RAPGEF2
		RAPGEF4
		RBMS3
		RCN2
		RCOR1
		RELA
		RERE
		RFC3
		RGP1
		RICTOR
		RNF4
		RPS6KA3
		RPS6KB1
		S1PR1
		SCG2
		SEC14L5
		SEC62
		SEMA5A
		SERTAD2
		SGK3
		SLC25A3
		SMAD2
		SMAD4
		SMAD5
		SMARCA4
		SMUG1
		SNTB1
		SOCS1
		SOX30
		SPRTN
		SPTA1
		STX12
		STXBP5L
		SYPL1
		SYT14
		TAPBPL
		TBL1XR1
		TBR1
		TCF7L2
		TENM3
		TET2
		TLE4
		TNPO1
		TP53INP1
		TPM1
		TRAF3
		TRIM32
		TRIP12
		TRPS1
		TSHZ1
		TWF1
		TXK
		ULK2
		UNC80
		UNK
		USP9X
		VAV3
		VGLL4
		VHL
		WBP1L
		WEE1
		WWC1
		ZBTB20
		ZBTB38
		ZBTB41
		ZDHHC20
		ZFP36L2
		ZIC3
		ZNF236
		ZNF575
		ZNF629
		ZNF652
		ZNF737
		ZNF790
		ZPLD1
		ZSCAN12
		ZSWIM6
		A1CF
		ACVR1C
		AFF3
		AGFG1
		APOO
		ARID4B
		ATL2
		ATP1A2
		B3GNT2
		BAP1
		BDP1
		C1orf94
		CAPRIN1
		CCNT1
		CDH11
		CDK17
		CLIC4
		CNKSR3
		COL4A3BP
		COPS8
		CORO1C
		CPEB2
		CPXCR1
		DCDC2
		DENND5B
		DGKA
		DGKH
		DNAJB14
		DNMT3B
		DPY19L3
		DTNA
		EDEM3
		EGLN1
		ELK4
		EPS8
		ERG
		EVI5
		FBXO30
		FN1
		FRMD6
		FSD1L
		GATA4
		GNAO1
		GNG13
		GPR158
		GPRASP2
		HECA
		HEPHL1
		HIVEP1
		HMBOX1
		HOXA4
		HS3ST3B1
		IL7
		INA
		IRAK1BP1
		JMY
		KCNQ3
		KDR
		LEPR
		LIN7A
		LRP1
		MAP4K4
		MATR3
		MEAF6
		MEF2C
		MFAP5
		MIB1
		MIEF1
		MPRIP
		MSL2
		MSRB3
		MTM1
		MYZAP
		NEDD1
		NFIA
		NTRK2
		PAG1
		PAK3
		PCDH17
		PCDH8
		PHACTR2
		PHTF2
		PI4KB
		PITPNC1
		PKIA
		PLEKHF2
		PLXNC1
		POTEF
		PPM1B
		PPP1R10
		PPP2R5E
		PRDM16
		PRKG1
		PSMD14
		PTBP3
		PTGIS
		PTPN14
		PUM2
		RAP1A
		RASA2
		RBFOX2
		REEP1
		RTF1
		RUNDC3B
		SCAI
		SCAMP1
		SEMA4F
		SLC16A14
		SLC25A13
		SLC35B4
		SLC6A1
		SMARCD2
		SNRPB2
		SRGAP1
		SULF1
		SYNCRIP
		SYT4
		TAP2
		TBCA
		THAP1
		THBD
		TLN1
		TLN2
		TMEFF2
		TMEM136
		UHRF1BP1
		UTP15
		VASN
		ZBTB10
		ZBTB8A
		ZKSCAN8
		ZMAT3
		ZNF14
		ZNF763
		ZNF792
		ZYG11B
		AAK1
		ABTB2
		ACAP2
		ACTR1B
		ADAM23
		ADARB2
		AHDC1
		AK5
		AKAP1
		ANK2
		ANKRD12
		ANKRD17
		ANKRD61
		ANO4
		AP3S1
		ARHGAP12
		ARHGAP44
		ARHGAP5
		ATAD2
		ATAD2B
		ATAD5
		ATP2A2
		AXIN1
		BCL7A
		BCOR
		BMPR1A
		BTG1
		CARM1
		CELF2
		CIAO1
		CIC
		CITED2
		CKS2
		CLSTN1
		COG3
		COL5A1
		CPLX1
		CPNE3
		CSF2RB
		CSPP1
		CWC25
		CXADR
		CYTH3
		DAB2IP
		DCUN1D1
		DGKI
		DHX36
		DIP2A
		DIP2C
		DLG2
		DLL1
		DPY30
		DYNLRB1
		DYRK4
		EFNA3
		ENDOD1
		EOMES
		ETF1
		FAM102B
		FBRSL1
		FBXL3
		FMNL2
		FNIP1
		FOXP2
		FUBP1
		GABRA5
		GAS1
		GATA2
		GCLC
		GDF6
		GDNF
		GGACT
		GPR176
		GRID2
		GRM5
		GSKIP
		GTF2IRD1
		H2AFY
		HIF1A
		HIPK1
		HK2
		HMGCR
		HMGXB4
		HNRNPU
		HP1BP3
		IL1A
		INSM2
		IRX3
		ITGB1
		KAT6A
		KCNJ6
		KCNK1
		KDM2B
		KDM6A
		KIAA2026
		KIF18A
		KIF3B
		KPNA4
		L1CAM
		LARP4
		LIAS
		LIMCH1
		LMO3
		LRIG1
		LRRC8C
		MBD5
		MBNL2
		MED13
		MED13L
		MEMO1
		MGAT3
		MRVI1
		MTSS1
		MYCBP2
		N4BP1
		NAB1
		NAV2
		NCAPH
		NCL
		NCOA1
		NCOA7
		NDNF
		NDST1
		NDUFC2
		NECAB1
		NEO1
		NFKBIA
		NRXN3
		NUDT4
		OSBPL6
		PAIP1
		PANK3
		PAPSS2
		PARP8
		PDPK1
		PDS5A
		PHF12
		PIK3C3
		PIK3R1
		POLDIP2
		PPP1CC
		PPP2R2C
		PPP2R5D
		PRDM12
		PREX1
		PRKD3
		PSD3
		PSMG4
		PURB
		RAB22A
		RAB5C
		RALGPS1
		RASAL2
		RASL11B
		RBBP5
		RGS10
		RXRA
		SAT1
		SBNO1
		SCAMP2
		SCRN1
		SEC63
		SERPINB7
		SH2B3
		SHOC2
		SIN3A
		SLC22A23
		SLC25A12
		SLC29A2
		SMG1
		SNX9
		SOSTDC1
		SRPX
		SRSF11
		STAM
		STARD13
		STRN
		TBC1D22B
		TGFBRAP1
		THSD7A
		TIA1
		TMEM106B
		TMEM170A
		TNFAIP8
		TNFSF11
		TOX3
		TRIP10
		TSC22D2
		UBE2V2
		UCK2
		UPF2
		USP32
		USP7
		VAMP2
		VPS13D
		VPS35
		VSX2
		WASF3
		YIPF4
		ZC3H12B
		ZMIZ1
		ZMYM5
		ZMYND8
		ZNF384
		ZNF385B
		ZNF638
		ABCA5
		ABHD5
		ADAMTS3
		AHCYL2
		AIG1
		AKAP13
		ANKRD42
		AP3M1
		AQR
		ARHGAP17
		ARIH1
		ASAP1
		ATG7
		BAG1
		BHLHB9
		BORA
		C1GALT1
		C7orf57
		CAPZA2
		CATSPERB
		CCL28
		CDH6
		CDY1
		CDY1B
		CDYL2
		CHRDL1
		CLEC7A
		CLOCK
		CNST
		CNTFR
		CTTNBP2
		CXXC5
		DAAM2
		DCUN1D5
		DDHD2
		DYNLT3
		EMP1
		EPB41L3
		ETNK1
		FADS1
		FAM126A
		FGB
		FGF14
		FGR
		GABBR1
		GIT2
		GLB1L3
		GON4L
		GPD2
		GPM6A
		GTPBP1
		LDLRAD3
		LHX9
		MAML3
		MYEF2
		NEIL2
		OTUD3
		P2RY13
		PHF20L1
		PLCB4
		PLEKHH3
		POLR1D
		PPP1R15B
		PSAT1
		PSIP1
		PTGER3
		RAD51AP1
		RGN
		RHAG
		RNF182
		RPTN
		SETMAR
		SKA1
		SLC25A46
		SLC44A5
		SOS2
		SPRED1
		STXBP4
		SYTL4
		TBC1D30
		TJP1
		TMBIM6
		TMF1
		TOP3A
		TPGS2
		TRAPPC6B
		TRIM9
		UNC79
		USP42
		VDAC2
		VIM
		WNK3
		XPO7
		YWHAB
		ZDHHC23
		ZNF592
		ZNF687
		ABCA1
		ACBD5
		ACKR3
		ACTC1
		ACTN4
		ADAMTS1
		ADAMTS5
		AFF1
		AFF4
		AHR
		AKT1S1
		ALS2
		ANK3
		ANKIB1
		ANKRD11
		ANKRD28
		ANKS1B
		APC
		APPBP2
		APPL1
		ARF4
		ARHGEF6
		ARID5B
		ARNTL
		ARSJ
		ASB7
		ASH1L
		ATF7IP
		ATP13A3
		ATP1B1
		ATXN7L2
		BAZ1A
		BAZ2A
		BHLHE41
		BOD1
		BOD1L1
		BRD1
		BTBD1
		BTLA
		BVES
		C16orf70
		C6orf47
		C9orf72
		CAPN10
		CAPN7
		CBLN4
		CCNG2
		CCNT2
		CD69
		CDK19
		CFL2
		CHMP3
		CHSY3
		CIITA
		CIT
		CLTA
		CNEP1R1
		COG4
		CSMD3
		CTTN
		CUL4A
		DCUN1D4
		DIAPH2
		DIO2
		DLG1
		DMD
		DNAJB4
		DNAJC25
		DNAJC7
		DUSP2
		EFCAB14
		ELAVL4
		ETV1
		FAM131B
		FAM155A
		FAM19A1
		FCHO2
		FEM1C
		FOXO4
		GAS2L3
		GAS7
		GCC2
		GHR
		GNAQ
		GNB2
		GNG12
		GOPC
		GTF2A1
		HDLBP
		HECTD1
		HGS
		HMGA2
		HOXD8
		HSD11B1
		HSPE1-MOB4
		ICK
		IER3
		IGF1
		IGF2BP3
		IL6ST
		INPP5A
		IPO7
		IRAK1
		ITGA8
		ITGAV
		ITGB8
		ITPR3
		JMJD1C
		KAT2B
		KIF5B
		KLF10
		KLHL15
		LDB2
		LHFPL3
		LMX1A
		LRP1B
		LRRC1
		LRRC32
		MAGI2
		MAL
		MAL2
		MAN1A1
		MAP4K3
		MARK3
		MED12L
		MED14
		MED17
		MED28
		MFSD9
		MLXIP
		MOB4
		MORF4L2
		MOSPD2
		MRFAP1
		MRPS36
		MTCH1
		MTFR1
		MTMR9
		MYCN
		NBEA
		NCK2
		NCKAP1
		NEDD4L
		NFE2L2
		NHLH2
		NKX3-1
		NPAT
		NR2C1
		NR2F6
		NT5C1B-RDH14
		OSBPL3
		OTUD4
		PCGF3
		PDCD6IP
		PDE4B
		PDS5B
		PIK3C2A
		PIK3CA
		PLCB1
		PLEKHA3
		PPP1R37
		PPP3R1
		PRDM8
		PROM1
		PRPF4B
		PSMB5
		PTP4A1
		PTPN23
		PTPN4
		PTPRB
		PUM1
		RAB11FIP5
		RAB12
		RAB3A
		RAB6B
		RAC1
		RARG
		RASSF3
		RBM47
		RERG
		REST
		RGL2
		RGPD4
		RGPD6
		RHOA
		RHOBTB3
		RHOQ
		RLF
		RNF103-CHMP3
		RNH1
		ROBO1
		ROCK2
		RSF1
		RWDD4
		S1PR3
		SACS
		SAMD12
		SGMS1
		SH2B1
		SH3KBP1
		SLAIN1
		SLC18A2
		SLC24A2
		SLC35F5
		SLC37A3
		SNX3
		SP4
		SP8
		SPOCK2
		SSH1
		STAG1
		STAU1
		STK38L
		SUCO
		SYNJ1
		TARDBP
		TBC1D9
		TCF21
		TET3
		TGFBR1
		TIPARP
		TMEM200B
		TMEM59
		TNKS
		TNRC18
		TRIM13
		TRIM36
		TRPC4
		TSEN34
		TVP23B
		UBE2D1
		UTRN
		VAMP3
		VMP1
		VPS54
		WASL
		WDR5B
		WWP1
		XPO1
		ZBTB37
		ZCCHC14
		ZFPL1
		ZFPM2
		ZNF503
		ZNF770
		ZNF831

## Sheet: Table S2.
Table S2. List of genes targeted by top miRNA[mean(SHAP value) > 0.02] in each model
CTL model: feature importance ranked top 2 miRNAs
Dysfunction model: feature importance ranked top 4 miRNAs
Exclusion model: feature importance ranked top 5 miRNAs
CTL model	Dysfunction model	Exclusion model
ACER2	ADCY9	ADCY9
ACKR4	ALKBH2	ALKBH2
ADAM12	ARFIP1	ARFIP1
ADAM19	ARMC2	ARMC2
ADIPOR2	ARSK	ARSK
AIFM2	ATP11B	ATP11B
ALG10B	AZI2	AZI2
AMD1	BAZ2B	BAZ2B
AMELY	BBX	BBX
ANGPTL7	BCAT1	BCAT1
AOC3	C11orf87	C11orf87
ARHGAP24	CACNA1H	CACNA1H
ARHGEF2	CADM2	CADM2
ARID1B	CAMK2B	CAMK2B
ARPP21	CCDC117	CCDC117
BASP1	CCDC6	CCDC6
BBX	CDK6	CDK6
BCL3	CEP120	CEP120
BMP6	CLIC5	CLIC5
BSN	CNOT6	CNOT6
C12orf74	CNTN3	CNTN3
C14orf119	CREB1	CREB1
C6orf120	CRLF3	CRLF3
CAMK2G	CSRNP3	CSRNP3
CAV2	CXXC4	CXXC4
CBL	CYP7B1	CYP7B1
CCDC43	DAZL	DAZL
CD164	DLAT	DLAT
CD84	EBF1	EBF1
CDCP1	EDNRB	EDNRB
CDH2	EYA4	EYA4
CDH4	FAM114A2	FAM114A2
CEP68	FAM172A	FAM172A
CERS3	FGFBP3	FGFBP3
CHD2	FIGN	FIGN
CLVS1	FZD3	FZD3
CMTM6	GABRB2	GABRB2
CNOT7	GRM8	GRM8
COL19A1	GTF2H1	GTF2H1
COL9A1	HLA-B	HLA-B
CPD	HNF1B	HNF1B
CREBBP	HSPA12A	HSPA12A
CREBRF	INO80D	INO80D
CSGALNACT2	KCNA1	KCNA1
CTSC	KCNA4	KCNA4
CYFIP2	KCNJ3	KCNJ3
DCAF6	KIR3DL2	KIR3DL2
DENND4A	KLF11	KLF11
DENND4C	KLF7	KLF7
DIXDC1	KRTAP4-3	KRTAP4-3
DOCK3	LANCL3	LANCL3
DOCK9	LRRC8B	LRRC8B
DYRK1A	LRRTM1	LRRTM1
DYRK1B	M6PR	M6PR
EIF5	MAP3K7	MAP3K7
ELOVL3	MAPK1	MAPK1
ENPP2	MAPKBP1	MAPKBP1
ENSA	MAX	MAX
EPHB2	MED23	MED23
EPN2	MLLT10	MLLT10
FBXL5	NBR1	NBR1
FBXO11	NCOR2	NCOR2
FBXW11	NEUROD1	NEUROD1
FREM2	NR2C2	NR2C2
FTH1	NR4A3	NR4A3
FTO	NR5A2	NR5A2
FYN	NR6A1	NR6A1
GABRG2	NRXN1	NRXN1
GADL1	OSGIN2	OSGIN2
GATAD1	PAM	PAM
GCFC2	PATL1	PATL1
GDI1	PCDH10	PCDH10
GGNBP2	PDHA1	PDHA1
HCFC2	POLH	POLH
HDAC8	POP1	POP1
HECW2	PPP1R1C	PPP1R1C
HILPDA	PPP3CC	PPP3CC
HK1	PRPF40A	PRPF40A
HNRNPAB	RAB4A	RAB4A
HNRNPH3	RB1	RB1
HSP90B1	RB1CC1	RB1CC1
IKZF2	RBM22	RBM22
IPO5	RMND5A	RMND5A
IPO9	RNF112	RNF112
IST1	RNF139	RNF139
KCNIP1	RNF165	RNF165
KIAA1143	RPRD1A	RPRD1A
KIF1C	RPS6KA5	RPS6KA5
KITLG	SCAF8	SCAF8
KLF4	SHROOM3	SHROOM3
LRRC58	SIX4	SIX4
MAFB	SNX21	SNX21
MAP2K4	SOBP	SOBP
MBD6	SON	SON
MBTD1	SPAG9	SPAG9
MDM4	STC1	STC1
MEGF9	STK39	STK39
MOB1B	STOX2	STOX2
MPP3	SUDS3	SUDS3
MRPL35	TBXA2R	TBXA2R
MSANTD3-TMEFF1	TFAP2C	TFAP2C
MSI2	TMEM33	TMEM33
MTCH2	TNRC6B	TNRC6B
MYB	TRIM2	TRIM2
MYO6	TSR1	TSR1
NAP1L1	TTC33	TTC33
NDC1	UBFD1	UBFD1
NEBL	UNC5D	UNC5D
NKX2-4	VASH2	VASH2
NPR3	VMA21	VMA21
NR1D2	WNK4	WNK4
NR3C2	XIAP	XIAP
NRP1	XIRP2	XIRP2
NSL1	ZBTB26	ZBTB26
OPA3	ZBTB33	ZBTB33
ORAI2	ZIC2	ZIC2
PAFAH1B1	ZMYND11	ZMYND11
PAPPA	ZNF140	ZNF140
PAX5	ZNF148	ZNF148
PDE7A	ZNF367	ZNF367
PDE8B	ZSCAN21	ZSCAN21
PHLPP2	ABAT	ACBD3
PIK3AP1	ABCB10	ACHE
PIK3R3	ABHD10	ACLY
PKP4	ABI1	ACVR2B
PLAGL1	ABI2	ADAMTS15
PLP2	ACOT13	AP1M1
POM121	ACVR2B	AP1S1
POM121C	AEBP2	ARHGAP21
PRKAA2	AGPAT5	ARHGAP24
PRKAR1A	AJAP1	ARHGAP32
PRKCA	AKAP12	ARID2
PRKRA	AKIRIN1	ATP6V1H
PTGFR	ALAD	BBIP1
PTGFRN	AMD1	BCKDHA
PURA	AMMECR1L	BICD2
RAD23B	AMTN	BMP8A
RBM48	ANKMY2	BNIP2
RC3H1	ANKRD13C	BRMS1L
RFX3	ANKRD29	BTBD7
RORB	AP1S3	C18orf25
RTP1	AP3M1	C20orf194
SCN1A	ARFGAP2	C21orf91
SCN2A	ARHGAP21	C7orf65
SCN3A	ARHGEF18	CACNG2
SCYL3	ARHGEF37	CADM1
SEMA3A	ARPP19	CARD16
SETD7	ASB7	CASK
SFPQ	ATF2	CASP2
SIAH1	ATP13A3	CDK14
SIX1	ATP2B4	CEP170
SLC17A6	ATRN	CHD1
SLC25A21	AZIN1	CHD4
SLC25A26	B3GALT2	CHD6
SLC30A5	B3GNT2	CLCN5
SLC38A2	B4GALT6	CLDN2
SLC41A1	BACH2	COL27A1
SLC7A11	BAZ1B	CPED1
SMAP1	BEND4	CTDSPL2
SMCHD1	BIRC6	CUL4B
SMIM14	BMP3	DACH1
SON	BNC2	DEPDC1
SP1	BNIP3L	DIRAS2
SPOPL	C16orf72	DISC1
SRCIN1	C2orf73	DSTYK
STAP1	CACNA1E	DTX1
STRN3	CACNB4	DYRK1A
SV2B	CAMK2N1	EID1
SVEP1	CAPZA2	ELMSAN1
SZRD1	CCDC50	EPC2
TAB3	CCDC91	EPHA5
TADA1	CDC27	ERGIC2
TFEC	CDH9	ERI2
THAP2	CDK13	FAM126B
THEMIS	CDK18	FBXW7
TIAL1	CDK5R1	FERMT1
TMEFF1	CEACAM6	GJB4
TMEM150A	CELF2	GNPTAB
TMEM179B	CEP170B	GNS
TMEM70	CEP350	GOT2
TNRC6B	CEP97	GPATCH2
TPPP3	CERS6	GPATCH2L
TRIM59	CGGBP1	GRHL2
TRMT6	CHD2	GRIN1
TSPYL5	CHIC1	GYG1
TTC7B	CLASP2	HBEGF
TXNDC16	CLCN3	HOOK3
UBE2D2	CLU	HOXA1
UBE2G1	COBL	HSPA4L
UST	COMMD2	IGF1R
VPS26A	CPNE8	ITPKB
VPS53	CSGALNACT2	ITSN1
WDR17	CSMD1	KCNAB2
WDR44	CTDSPL	KDM1A
WTAP	CTNNA2	KDM5A
XRN1	CTNNB1	KHDRBS2
YES1	CYP26B1	KLF12
ZBTB4	CYP2C9	KMT2C
ZCCHC2	CYP4V2	KRTAP2-3
ZEB1	DAAM1	KRTAP4-11
ZFHX3	DAGLA	LCOR
ZFP91	DCX	LEPROT
ZMYM2	DDHD1	LIN52
ZNF217	DGCR2	LPGAT1
ZNF268	DGKH	LRRFIP1
ZNF347	DIP2A	LSAMP
ZNF460	DIP2B	LUC7L3
ZNF780A	DMXL1	LURAP1L
ZNF805	DNAJA3	MAP2
ZNF845	DUSP10	MARCKSL1
ACTA1	EDEM3	MBOAT2
ACTL7A	EIF4G1	MGAT4A
AHRR	EIF5A	MID1IP1
AICDA	ENAH	MRI1
AK9	ENTPD7	MRS2
ANKFY1	EPHA4	NAA50
ANTXR2	EPHA7	NACC2
ARHGEF33	ERCC8	NCKAP1L
ARID2	ESRP1	NFAT5
ARMC2	EZR	NIPBL
ARVCF	FABP4	NIPSNAP3B
ASAP2	FAM168A	NRM
ATXN1L	FAM217B	NSD1
BACH1	FBXL2	NUDC
BNC2	FCHO2	ONECUT2
BSDC1	FLRT3	OR51E2
C12orf40	FMO2	OSTM1
C5orf64	FNDC3A	PAIP2
C8orf44-SGK3	FNDC3B	PARVA
CAB39	FOXN2	PCDHA1
CACUL1	FRMD6	PCDHA10
CARD11	FSTL5	PCDHA11
CD36	FUT9	PCDHA12
CDX1	FZD4	PCDHA13
CEBPB	GAB1	PCDHA2
CEP350	GCLM	PCDHA3
CEP70	GDAP2	PCDHA4
CHAF1A	GJA3	PCDHA5
COLCA2	GLIPR1	PCDHA6
CSF1R	GLUD1	PCDHA7
CSNK1G2	GLYATL2	PCDHA8
CSRNP2	GNG5	PCDHA9
CTTNBP2NL	GOLGA6L4	PCDHAC1
CYB561D1	GOLPH3	PCDHAC2
CYBRD1	GPAM	PCSK5
DCUN1D3	GPCPD1	PDHB
DDX31	GRIP1	PDK3
DET1	GSE1	PELO
DHX40	GTF2A1	PGA3
DNAJB1	GYPA	PGA4
DPY19L1	HCN1	PGA5
DPYSL2	HENMT1	PHLDA1
DRP2	HNRNPC	PITPNM2
DYNC1I1	HOXA1	PPARD
DYNC1I2	HS3ST3B1	PPARGC1B
E2F2	HSPA4L	PPFIBP1
EAF1	HTR2A	PPP2R2D
EBF2	HTR5A	PPP3CA
EDIL3	ICA1	PPP6R3
EHD1	IDH2	PPTC7
ENTPD5	IFIT1	PREPL
EPAS1	IGSF1	PTPN12
ETS1	IL6ST	QKI
FABP2	IMPAD1	RAB38
FAM135A	ING3	RAB3B
FAM156A	IPPK	RAP1B
FAM156B	IRS1	RAP1GDS1
FAM199X	ITGB1	RASL12
FBXL17	ITGB8	REV3L
FBXO33	ITM2B	RHEB
FER	JRKL	RNF125
FGF12	KANSL1L	RNGTT
FGF7	KBTBD6	RSBN1L
FOS	KCNC2	RUNX2
FXR1	KCNJ14	SALL1
G2E3	KCNK10	SAMD4A
GABRA1	KCNK2	SATB1
GJB6	KCTD8	SDC4
GLUL	KCTD9	SEPHS1
GNAI3	KDM2B	SETD5
GOLM1	KIAA0355	SF3A2
GPBP1	KIF13A	SFRP2
GPM6B	KIF20B	SFXN3
H3F3A	KIF2A	SGCE
HBP1	KIF3C	SH3TC2
HECTD4	KLHL24	SHCBP1L
HIRA	KLHL28	SLC10A7
HIVEP2	KLHL7	SLC12A6
HNRNPA3	KLRD1	SLC1A3
HNRNPF	L3MBTL3	SLC30A1
HNRNPK	LACTB	SLC7A5
HTR2C	LAMA2	SLK
IDO1	LAPTM5	SMCR8
IKBKE	LHFPL2	SMURF1
IL6R	LPL	SNAP91
INPP5D	LRP6	SOX5
IRF2BP2	LRRTM3	SUFU
ISPD	LSM12	SUMO2
ITK	LSMEM1	SZRD1
JARID2	MACROD2	TAB2
KANSL1	MAL2	TAF4
KDM2A	MANEA	TAOK1
KDM5B	MAP3K4	TBC1D25
KIF26B	MAP7D2	TBC1D2B
KLF3	MAPK4	TMED5
KRAS	MAPK8IP1	TRIM23
LCORL	MBIP	TRIM62
LRRC59	MBLAC2	TSPAN7
LRRC8B	MBNL1	TTC28
LSM14A	MBNL3	TTC7B
LSM14B	MBTD1	UCK1
MAP3K10	MEF2C	USP6NL
MAP3K7	MEX3A	WBP11
MAPK14	MFSD6	WDR37
MCM8	MSH4	XPNPEP3
MEF2A	MTMR6	XPO5
MEIS1	NCAM2	YAP1
METTL9	NCK2	YTHDF1
MGAT5	NCR3LG1	YWHAE
MIDN	NDUFA12	ZBTB25
MITF	NFXL1	ZFAND5
MPEG1	NFYB	ZFHX3
MRPS6	NOL4	ZFHX4
MYBL1	NOVA1	ZNF516
MYO10	NPAS3	ZNF532
MYO1D	NQO1	ZNF607
MYOT	NR3C1	ZNF615
NOG	NRG1	ZNF791
OLFML3	NRIP2	ACTG1
OSBPL10	NTRK2	ALG10B
OTUB2	NUDT4	BAZ1B
OXR1	NUFIP2	BCL2L11
PALD1	OPN3	BDNF
PCP4	OR2L13	BEX1
PDLIM5	OSBPL8	CCNB3
PEX5	P2RY10	CDK15
PGM2L1	PARP8	CENPW
PHLDA1	PDCD4	CEP350
PICALM	PDCD6	CNIH4
PIP4K2B	PDE8A	CRK
PLEKHA1	PECR	CSMD1
POGLUT1	PEX19	E2F7
PPM1A	PFN2	EBF2
PRKAR2B	PHF3	ELMOD2
PTPN21	PHF6	ELOVL2
PTPRJ	PHLPP2	EPHA7
RAB11FIP2	PI15	EPHA8
RAB3C	PIK3C2G	GALNT1
RAPGEF2	PKD2	GALNT4
RAPGEF4	PKIB	GATA6
RBMS3	PKP4	HAS3
RCN2	PLCB4	HOXA3
RCOR1	PLEKHA3	HOXC4
RELA	PLEKHA5	HOXD10
RERE	PLGLB1	IGDCC4
RFC3	PLGLB2	IKZF2
RGP1	POLR1B	JARID2
RICTOR	PPP2CA	KCNA6
RNF4	PPP2CB	KIF14
RPS6KA3	PPP2R2A	KLHL29
RPS6KA5	PPP2R5C	LCA5
RPS6KB1	PPP3CB	LGALSL
RREB1	PRB4	LIX1L
S1PR1	PRKACB	LPAR4
SALL1	PRLR	LRP12
SATB1	PROX1	LTBP3
SCG2	PRSS23	MAPRE1
SEC14L5	PSEN2	MDGA2
SEC62	PSMA5	MTX3
SEMA5A	PTBP3	PAX1
SERTAD2	PTDSS1	PCBP1
SESTD1	PTPN4	PKD2L2
SGK3	PYGO1	PLAGL1
SLC25A3	RAB21	POC1B-GALNT4
SMAD2	RAB3GAP2	PRRT3
SMAD4	RAB5B	RAP2A
SMAD5	RAB5C	RORA
SMARCA4	RAB8B	SDC1
SMUG1	RABGAP1L	SKIL
SNTB1	RALA	SLITRK4
SNX18	RALGDS	SMAP1
SOCS1	RALGPS2	SMOC2
SOX30	RBMS1	SNX18
SPRTN	RCN2	SP3
SPTA1	REPS2	TBX5
STX12	REV1	TFRC
STXBP5L	RFX3	THEMIS
SYPL1	RHOB	TIAM1
SYT14	RHOBTB1	TRA2B
TAB2	RHPN2	UBE2I
TAPBPL	RIMBP2	VGLL3
TAPT1	RNF138	WNT9B
TBL1XR1	ROBO2	XRN1
TBR1	RORA	ZBTB6
TCF7L2	RPGRIP1L	ZDHHC21
TENM3	RPS6KA3	ACER2
TET2	RSBN1	ACKR4
TLE4	SACS	ADAM12
TNPO1	SAMD4A	ADAM19
TP53INP1	SCN2A	ADIPOR2
TPM1	SCN3A	AIFM2
TRAF3	SCYL3	AMD1
TRIM32	SEL1L	AMELY
TRIP12	SERP1	ANGPTL7
TRPS1	SESN1	AOC3
TSHZ1	SGCZ	ARHGEF2
TSHZ3	SH3D19	ARID1B
TWF1	SHC3	ARPP21
TXK	SLAIN1	BASP1
ULK2	SLC10A7	BCL3
UNC80	SLC1A2	BMP6
UNK	SLC22A4	BSN
USP9X	SLC25A40	C12orf74
VAV3	SLC2A13	C14orf119
VGLL4	SLC35A1	C6orf120
VHL	SLC35A3	CAMK2G
VMA21	SLCO1A2	CAV2
WBP1L	SLITRK1	CBL
WEE1	SLITRK3	CCDC43
WWC1	SMCO4	CD164
ZBTB20	SMG1	CD84
ZBTB38	SMPD3	CDCP1
ZBTB41	SOCS4	CDH2
ZDHHC20	SOCS6	CDH4
ZFAND5	SPATS2	CEP68
ZFP36L2	SPO11	CERS3
ZIC3	SPOCK1	CHD2
ZNF236	SPRY3	CLVS1
ZNF575	SREK1IP1	CMTM6
ZNF629	SRSF1	CNOT7
ZNF652	SRSF2	COL19A1
ZNF737	STAM	COL9A1
ZNF790	STAM2	CPD
ZPLD1	STEAP2	CREBBP
ZSCAN12	STK38L	CREBRF
ZSWIM6	SYCP2	CSGALNACT2
	TAB3	CTSC
	TAOK1	CYFIP2
	TCF12	DCAF6
	TCF7L2	DENND4A
	TET1	DENND4C
	THAP2	DIXDC1
	TLL1	DOCK3
	TMED7	DOCK9
	TMEM126B	DYRK1B
	TMEM184C	EIF5
	TMEM41A	ELOVL3
	TMEM59	ENPP2
	TMPO	ENSA
	TMSB4X	EPHB2
	TNFRSF11B	EPN2
	TNFSF9	FBXL5
	TPST1	FBXO11
	TRPS1	FBXW11
	TTC7B	FREM2
	UBE3A	FTH1
	UFL1	FTO
	UGT2B28	FYN
	UNC13B	GABRG2
	USP3	GADL1
	USP32	GATAD1
	USP38	GCFC2
	VCPIP1	GDI1
	VDAC1	GGNBP2
	VIP	HCFC2
	VTA1	HDAC8
	WDR11	HECW2
	WNK3	HILPDA
	WNT5A	HK1
	XPOT	HNRNPAB
	ZBTB20	HNRNPH3
	ZBTB34	HSP90B1
	ZDHHC6	IPO5
	ZEB1	IPO9
	ZEB2	IST1
	ZFPM2	KCNIP1
	ZFYVE26	KIAA1143
	ZMYM2	KIF1C
	ZNF117	KITLG
	ZNF138	KLF4
	ZNF189	LRRC58
	ZNF197	MAFB
	ZNF257	MAP2K4
	ZNF28	MBD6
	ZNF486	MBTD1
	ZNF492	MDM4
	ZNF516	MEGF9
	ZNF519	MOB1B
	ZNF652	MPP3
	ZNF716	MRPL35
	ZNF737	MSANTD3-TMEFF1
	ZNF770	MSI2
	ZNF90	MTCH2
	ZNF91	MYB
	ZNF99	MYO6
	ACER2	NAP1L1
	ACKR4	NDC1
	ADAM12	NEBL
	ADAM19	NKX2-4
	ADIPOR2	NPR3
	AIFM2	NR1D2
	ALG10B	NR3C2
	AMELY	NRP1
	ANGPTL7	NSL1
	AOC3	OPA3
	ARHGAP24	ORAI2
	ARHGEF2	PAFAH1B1
	ARID1B	PAPPA
	ARPP21	PAX5
	BASP1	PDE7A
	BCL3	PDE8B
	BMP6	PHLPP2
	BSN	PIK3AP1
	C12orf74	PIK3R3
	C14orf119	PKP4
	C6orf120	PLP2
	CAMK2G	POM121
	CAV2	POM121C
	CBL	PRKAA2
	CCDC43	PRKAR1A
	CD164	PRKCA
	CD84	PRKRA
	CDCP1	PTGFR
	CDH2	PTGFRN
	CDH4	PURA
	CEP68	RAD23B
	CERS3	RBM48
	CLVS1	RC3H1
	CMTM6	RFX3
	CNOT7	RORB
	COL19A1	RTP1
	COL9A1	SCN1A
	CPD	SCN2A
	CREBBP	SCN3A
	CREBRF	SCYL3
	CTSC	SEMA3A
	CYFIP2	SETD7
	DCAF6	SFPQ
	DENND4A	SIAH1
	DENND4C	SIX1
	DIXDC1	SLC17A6
	DOCK3	SLC25A21
	DOCK9	SLC25A26
	DYRK1A	SLC30A5
	DYRK1B	SLC38A2
	EIF5	SLC41A1
	ELOVL3	SLC7A11
	ENPP2	SMCHD1
	ENSA	SMIM14
	EPHB2	SP1
	EPN2	SPOPL
	FBXL5	SRCIN1
	FBXO11	STAP1
	FBXW11	STRN3
	FREM2	SV2B
	FTH1	SVEP1
	FTO	TAB3
	FYN	TADA1
	GABRG2	TFEC
	GADL1	THAP2
	GATAD1	TIAL1
	GCFC2	TMEFF1
	GDI1	TMEM150A
	GGNBP2	TMEM179B
	HCFC2	TMEM70
	HDAC8	TPPP3
	HECW2	TRIM59
	HILPDA	TRMT6
	HK1	TSPYL5
	HNRNPAB	TXNDC16
	HNRNPH3	UBE2D2
	HSP90B1	UBE2G1
	IKZF2	UST
	IPO5	VPS26A
	IPO9	VPS53
	IST1	WDR17
	KCNIP1	WDR44
	KIAA1143	WTAP
	KIF1C	YES1
	KITLG	ZBTB4
	KLF4	ZCCHC2
	LRRC58	ZEB1
	MAFB	ZFP91
	MAP2K4	ZMYM2
	MBD6	ZNF217
	MDM4	ZNF268
	MEGF9	ZNF347
	MOB1B	ZNF460
	MPP3	ZNF780A
	MRPL35	ZNF805
	MSANTD3-TMEFF1	ZNF845
	MSI2
	MTCH2
	MYB
	MYO6
	NAP1L1
	NDC1
	NEBL
	NKX2-4
	NPR3
	NR1D2
	NR3C2
	NRP1
	NSL1
	OPA3
	ORAI2
	PAFAH1B1
	PAPPA
	PAX5
	PDE7A
	PDE8B
	PIK3AP1
	PIK3R3
	PLAGL1
	PLP2
	POM121
	POM121C
	PRKAA2
	PRKAR1A
	PRKCA
	PRKRA
	PTGFR
	PTGFRN
	PURA
	RAD23B
	RBM48
	RC3H1
	RORB
	RTP1
	SCN1A
	SEMA3A
	SETD7
	SFPQ
	SIAH1
	SIX1
	SLC17A6
	SLC25A21
	SLC25A26
	SLC30A5
	SLC38A2
	SLC41A1
	SLC7A11
	SMAP1
	SMCHD1
	SMIM14
	SP1
	SPOPL
	SRCIN1
	STAP1
	STRN3
	SV2B
	SVEP1
	SZRD1
	TADA1
	TFEC
	THEMIS
	TIAL1
	TMEFF1
	TMEM150A
	TMEM179B
	TMEM70
	TPPP3
	TRIM59
	TRMT6
	TSPYL5
	TXNDC16
	UBE2D2
	UBE2G1
	UST
	VPS26A
	VPS53
	WDR17
	WDR44
	WTAP
	XRN1
	YES1
	ZBTB4
	ZCCHC2
	ZFHX3
	ZFP91
	ZNF217
	ZNF268
	ZNF347
	ZNF460
	ZNF780A
	ZNF805
	ZNF845
	AGO2
	CASD1
	CLK1
	FXR1
	NIPAL2
	PITPNA
	RALGAPA1
	UPP2
	YTHDF3

## Sheet: Table S3.
Table S3. KEGG Pathways enriched by the target genes of Top miRNAs [mean(SHAP value) > 0.01] by Random Forest Classifier model (CTL level) (Adjusted p-value < 0.05)
Term	Adjusted P-value
TNF signaling pathway	0.00462636
Hepatitis B	0.00627143
IL-17 signaling pathway	0.00627143
Fc epsilon RI signaling pathway	0.0067296
Pathogenic Escherichia coli infection	0.0067296
Adherens junction	0.0067296
T cell receptor signaling pathway	0.0067296
Pathways in cancer	0.0210749
Osteoclast differentiation	0.0291088
PI3K-Akt signaling pathway	0.029567
Lipid and atherosclerosis	0.029567
Cholinergic synapse	0.029567
Prostate cancer	0.029567
Fluid shear stress and atherosclerosis	0.029567
B cell receptor signaling pathway	0.029567
Growth hormone synthesis, secretion and action	0.029567
Sphingolipid signaling pathway	0.029567
Salmonella infection	0.029567
Axon guidance	0.029567
Melanogenesis	0.0303213
Longevity regulating pathway	0.0308533
Signaling pathways regulating pluripotency of stem cells	0.0308533
Toll-like receptor signaling pathway	0.0310007
ErbB signaling pathway	0.0310007
Renal cell carcinoma	0.0350047
ECM-receptor interaction	0.0350047
Insulin resistance	0.0350047
Relaxin signaling pathway	0.0350047
HIF-1 signaling pathway	0.0350047
MAPK signaling pathway	0.040125
TGF-beta signaling pathway	0.0431639
Insulin signaling pathway	0.0431639
Yersinia infection	0.0431639
Chronic myeloid leukemia	0.0431639
Pancreatic cancer	0.0431639
Ubiquitin mediated proteolysis	0.0486944
Rap1 signaling pathway	0.0499154
AMPK signaling pathway	0.0499154

## Sheet: Table S4.
Table S4. KEGG Pathways enriched by the target genes of Top miRNAs [mean(SHAP value) > 0.01] by Random Forest Regression model (Dysfunction) (Adjusted p-value < 0.05)
Term	Adjusted P-value
Cushing syndrome	5.04417e-06
Melanogenesis	5.04417e-06
Wnt signaling pathway	9.79836e-05
Axon guidance	9.79836e-05
Dopaminergic synapse	0.000124837
Adrenergic signaling in cardiomyocytes	0.000168163
Long-term potentiation	0.000256757
ErbB signaling pathway	0.000563282
Cholinergic synapse	0.0006624
Cortisol synthesis and secretion	0.000758585
Glucagon signaling pathway	0.0011899
Circadian entrainment	0.00156665
Phospholipase D signaling pathway	0.00280286
Growth hormone synthesis, secretion and action	0.00280286
Neurotrophin signaling pathway	0.00280286
Pathways in cancer	0.00429247
Calcium signaling pathway	0.00467504
Aldosterone synthesis and secretion	0.00467504
Glutamatergic synapse	0.00491339
Oocyte meiosis	0.00491339
Glioma	0.00631816
Gastric acid secretion	0.00643537
Sphingolipid signaling pathway	0.00643537
Hepatocellular carcinoma	0.00702986
Human T-cell leukemia virus 1 infection	0.00702986
Oxytocin signaling pathway	0.00752924
Proteoglycans in cancer	0.0076781
MAPK signaling pathway	0.0076781
PI3K-Akt signaling pathway	0.0089135
Prostate cancer	0.00947677
Amphetamine addiction	0.00952685
Relaxin signaling pathway	0.00990559
Adherens junction	0.0110039
Longevity regulating pathway	0.01265
Human papillomavirus infection	0.013532
Parathyroid hormone synthesis, secretion and action	0.0162539
Morphine addiction	0.0162539
Arrhythmogenic right ventricular cardiomyopathy	0.0169621
GnRH signaling pathway	0.0174222
Kaposi sarcoma-associated herpesvirus infection	0.0174222
GnRH secretion	0.0174222
HIF-1 signaling pathway	0.0174222
Salmonella infection	0.0181747
Signaling pathways regulating pluripotency of stem cells	0.0181747
Breast cancer	0.0225556
Retrograde endocannabinoid signaling	0.0233822
Gastric cancer	0.0242351
cGMP-PKG signaling pathway	0.0242766
Viral carcinogenesis	0.0242766
Insulin secretion	0.0272867
Human cytomegalovirus infection	0.0274771
AMPK signaling pathway	0.0283924
Circadian rhythm	0.0283924
Estrogen signaling pathway	0.0283924
Fluid shear stress and atherosclerosis	0.0312376
Type II diabetes mellitus	0.035248
Bacterial invasion of epithelial cells	0.0396479
Hippo signaling pathway	0.0411901
TNF signaling pathway	0.0446106
Serotonergic synapse	0.0465578

## Sheet: Table S5.
Table S5. KEGG Pathways enriched by the target genes of Top miRNAs [mean(SHAP value) > 0.01] by Random Forest Regression model (Exclusion) (Adjusted p-value < 0.05)
Term	Adjusted P-value
Proteoglycans in cancer	7.01889e-10
Axon guidance	1.53496e-09
Pathways in cancer	8.49856e-09
MAPK signaling pathway	6.93481e-07
PI3K-Akt signaling pathway	7.77231e-07
Rap1 signaling pathway	9.61309e-07
Human cytomegalovirus infection	1.05105e-06
Thyroid hormone signaling pathway	2.28068e-06
Prostate cancer	6.94724e-06
Endocytosis	1.15504e-05
Neurotrophin signaling pathway	1.31601e-05
Long-term potentiation	1.33874e-05
Focal adhesion	1.79446e-05
Renal cell carcinoma	1.93396e-05
Cushing syndrome	1.93396e-05
Cellular senescence	2.06078e-05
Signaling pathways regulating pluripotency of stem cells	2.06078e-05
Adherens junction	2.45905e-05
Sphingolipid signaling pathway	2.45905e-05
Dopaminergic synapse	2.45905e-05
Hepatocellular carcinoma	3.61173e-05
Platelet activation	5.23299e-05
Fluid shear stress and atherosclerosis	6.77541e-05
Ras signaling pathway	7.82429e-05
mTOR signaling pathway	7.82429e-05
Regulation of actin cytoskeleton	7.99705e-05
Pathogenic Escherichia coli infection	8.3152e-05
Relaxin signaling pathway	9.40457e-05
ErbB signaling pathway	0.000103187
T cell receptor signaling pathway	0.000104964
Parathyroid hormone synthesis, secretion and action	0.000144774
Viral carcinogenesis	0.000145834
Cholinergic synapse	0.000148032
Aldosterone-regulated sodium reabsorption	0.000170581
Hepatitis B	0.000170581
Hippo signaling pathway	0.000189292
Estrogen signaling pathway	0.000233518
Circadian entrainment	0.000233518
FoxO signaling pathway	0.00025666
Choline metabolism in cancer	0.000264158
Colorectal cancer	0.000297754
AMPK signaling pathway	0.000351795
Phospholipase D signaling pathway	0.000353918
TGF-beta signaling pathway	0.000353918
Glioma	0.000353918
Glutamatergic synapse	0.000353918
Transcriptional misregulation in cancer	0.000353918
Gastric cancer	0.000364213
Lipid and atherosclerosis	0.000364213
Chronic myeloid leukemia	0.000397175
GnRH secretion	0.000403081
GABAergic synapse	0.000403081
HIF-1 signaling pathway	0.000408987
Yersinia infection	0.000429471
Wnt signaling pathway	0.000443706
Human T-cell leukemia virus 1 infection	0.000482001
Human immunodeficiency virus 1 infection	0.000502751
Non-small cell lung cancer	0.000528458
Oxytocin signaling pathway	0.000559012
Breast cancer	0.000563295
Growth hormone synthesis, secretion and action	0.000568542
Osteoclast differentiation	0.000645066
Kaposi sarcoma-associated herpesvirus infection	0.000662595
Chemical carcinogenesis	0.000662595
Melanogenesis	0.000774784
Salmonella infection	0.000786477
Gap junction	0.000799325
Human papillomavirus infection	0.00090006
Pancreatic cancer	0.000930883
Phosphatidylinositol signaling system	0.00109654
Shigellosis	0.00112658
Morphine addiction	0.0011996
Small cell lung cancer	0.00137901
GnRH signaling pathway	0.00158089
Spinocerebellar ataxia	0.0016018
Oocyte meiosis	0.00169923
B cell receptor signaling pathway	0.00192439
Chagas disease	0.00201851
cAMP signaling pathway	0.00232316
Retrograde endocannabinoid signaling	0.0026239
Bacterial invasion of epithelial cells	0.00280756
Melanoma	0.00364055
AGE-RAGE signaling pathway in diabetic complications	0.00373633
Apelin signaling pathway	0.0038532
Chemokine signaling pathway	0.00421123
Long-term depression	0.00427188
Tight junction	0.00430293
Longevity regulating pathway	0.0045511
Fc epsilon RI signaling pathway	0.00516303
Circadian rhythm	0.00604023
TNF signaling pathway	0.00608224
Central carbon metabolism in cancer	0.00671057
Prolactin signaling pathway	0.00671057
Autophagy	0.00750241
Insulin signaling pathway	0.00750241
Progesterone-mediated oocyte maturation	0.00794375
MicroRNAs in cancer	0.00836969
VEGF signaling pathway	0.00953831
Ubiquitin mediated proteolysis	0.0096466
Hepatitis C	0.0107532
Adrenergic signaling in cardiomyocytes	0.0115465
Bladder cancer	0.0124176
cGMP-PKG signaling pathway	0.0124176
Serotonergic synapse	0.013452
Inflammatory mediator regulation of TRP channels	0.0135356
Epstein-Barr virus infection	0.014477
Leukocyte transendothelial migration	0.014477
Cell cycle	0.0178272
Endometrial cancer	0.0207023
Inositol phosphate metabolism	0.0222637
C-type lectin receptor signaling pathway	0.0240232
Fc gamma R-mediated phagocytosis	0.0256096
Gastric acid secretion	0.0308608
Glucagon signaling pathway	0.0309238
Th17 cell differentiation	0.0309238
Ferroptosis	0.0343911
Synaptic vesicle cycle	0.0371856
Insulin secretion	0.0381425
IL-17 signaling pathway	0.0386341
Phagosome	0.0424727
Calcium signaling pathway	0.0487165
PD-L1 expression and PD-1 checkpoint pathway in cancer	0.0495128

## Sheet: Table S6.
Table S6. Number of Exclusions for each tumor sample obtained using the TIDE method
Tumor type (Abb)	Number of samples (Exclusion)
LGG	205
ESCA	17
OV	16
BLCA	14
BRCA	14
SARC	12
SKCM	11
UVM	11
HNSC	10
COAD	5
KIRP	5
CESC	4
LIHC	4
STAD	4
UCEC	3
LUSC	2
KIRC	2
LUAD	0
PAAD	0

## Sheet: Table S7.
Table S7. KEGG Pathways enriched by the target genes of Top miRNAs [mean(SHAP value) > 0.02] by Random Forest Classifier model (CTL level) (Adjusted p-value < 0.05)
Term	Adjusted P-value
TNF signaling pathway	0.00151054
Hepatitis B	0.00161453
IL-17 signaling pathway	0.00318027
Lipid and atherosclerosis	0.00407188
T cell receptor signaling pathway	0.00407188
Fc epsilon RI signaling pathway	0.00407188
Pathways in cancer	0.00407188
Adherens junction	0.00472664
Fluid shear stress and atherosclerosis	0.00655775
Sphingolipid signaling pathway	0.0068636
Signaling pathways regulating pluripotency of stem cells	0.0068636
B cell receptor signaling pathway	0.00788457
Toll-like receptor signaling pathway	0.00834458
Osteoclast differentiation	0.00834458
HIF-1 signaling pathway	0.0105076
Ubiquitin mediated proteolysis	0.0143742
TGF-beta signaling pathway	0.0143742
Hepatocellular carcinoma	0.0143742
Salmonella infection	0.0143742
Growth hormone synthesis, secretion and action	0.0143742
Prostate cancer	0.0143742
Pancreatic cancer	0.0143742
Pathogenic Escherichia coli infection	0.0143742
Melanogenesis	0.0169942
Relaxin signaling pathway	0.0200951
MAPK signaling pathway	0.0200951
Axon guidance	0.0203822
FoxO signaling pathway	0.0205516
Human immunodeficiency virus 1 infection	0.0210227
ErbB signaling pathway	0.0210227
Colorectal cancer	0.0217413
Insulin signaling pathway	0.0235866
Yersinia infection	0.0235866
Acute myeloid leukemia	0.0237702
Kaposi sarcoma-associated herpesvirus infection	0.0237702
Leukocyte transendothelial migration	0.0237702
Wnt signaling pathway	0.0237702
Renal cell carcinoma	0.0253898
Prolactin signaling pathway	0.0265716
PI3K-Akt signaling pathway	0.0310079
Fc gamma R-mediated phagocytosis	0.0320794
Chronic myeloid leukemia	0.0359723
AGE-RAGE signaling pathway in diabetic complications	0.0359723
Chemical carcinogenesis	0.0359723
Rap1 signaling pathway	0.0359723
mTOR signaling pathway	0.0362577
Chagas disease	0.036692
Cellular senescence	0.037701
Shigellosis	0.0403773
Aldosterone-regulated sodium reabsorption	0.0411688
Human T-cell leukemia virus 1 infection	0.0428784
Transcriptional misregulation in cancer	0.0459346

## Sheet: Table S8.
Table S8. KEGG Pathways enriched by the target genes of Top miRNAs [mean(SHAP value) > 0.02] by Random Forest Regression model (Dysfunction) (Adjusted p-value < 0.05)
Term	Adjusted P-value
Cushing syndrome	2.80933e-05
Melanogenesis	5.39952e-05
Wnt signaling pathway	0.000395249
Axon guidance	0.000395249
Cortisol synthesis and secretion	0.000652394
Dopaminergic synapse	0.000652394
Adrenergic signaling in cardiomyocytes	0.00272728
Long-term potentiation	0.00343082
Circadian entrainment	0.00389658
Cholinergic synapse	0.00389658
Glutamatergic synapse	0.00389658
ErbB signaling pathway	0.00389658
Phospholipase D signaling pathway	0.00433903
Pathways in cancer	0.00978527
Oocyte meiosis	0.0102133
Aldosterone synthesis and secretion	0.0102133
Calcium signaling pathway	0.0121331
Hepatocellular carcinoma	0.0121331
Growth hormone synthesis, secretion and action	0.0123779
Sphingolipid signaling pathway	0.0123779
Oxytocin signaling pathway	0.0128795
Parathyroid hormone synthesis, secretion and action	0.0137483
Morphine addiction	0.0137483
Glucagon signaling pathway	0.0137483
Gastric acid secretion	0.0137483
PI3K-Akt signaling pathway	0.0156818
MAPK signaling pathway	0.0156818
Human T-cell leukemia virus 1 infection	0.0171635
Relaxin signaling pathway	0.0171995
Proteoglycans in cancer	0.020417
Amphetamine addiction	0.0233355
Longevity regulating pathway	0.0238921
Neurotrophin signaling pathway	0.0238921
Human papillomavirus infection	0.0238921
Adherens junction	0.0247547
Circadian rhythm	0.0304736
Glioma	0.0329069
Hippo signaling pathway	0.0331039
Type II diabetes mellitus	0.0331039
Viral carcinogenesis	0.0331039
GnRH signaling pathway	0.0331039
Arrhythmogenic right ventricular cardiomyopathy	0.0331039
Bacterial invasion of epithelial cells	0.0331039
Breast cancer	0.0331039
Human cytomegalovirus infection	0.033402
Retrograde endocannabinoid signaling	0.033402
Gastric cancer	0.0344398
Serotonergic synapse	0.0344398
Salmonella infection	0.0356038
Prostate cancer	0.0356038
GnRH secretion	0.0356038
Kaposi sarcoma-associated herpesvirus infection	0.0406653
Estrogen signaling pathway	0.0433639
Aldosterone-regulated sodium reabsorption	0.0439326
AMPK signaling pathway	0.0453348
Fluid shear stress and atherosclerosis	0.0455303
Ubiquitin mediated proteolysis	0.047072
Insulin secretion	0.0474218

## Sheet: Table S9.
Table S9. KEGG Pathways enriched by the target genes of Top miRNAs [mean(SHAP value) > 0.02] by Random Forest Regression model (Exclusion) (Adjusted p-value < 0.05)
Term	Adjusted P-value
Axon guidance	0.0135668
Long-term potentiation	0.0135668
Melanogenesis	0.0135668
Cushing syndrome	0.0135668
HIF-1 signaling pathway	0.0157002
Proteoglycans in cancer	0.0157002
Wnt signaling pathway	0.0157002
Glutamatergic synapse	0.0168916
Circadian entrainment	0.0168916
Fluid shear stress and atherosclerosis	0.0211961
ErbB signaling pathway	0.0211961
Glioma	0.0353191
Cholinergic synapse	0.0366968
Circadian rhythm	0.0366968

## Sheet: Table S10.
Table S10. Abbreviation for tumor type and number of the samples from The Cancer Genome Atlas (TCGA) gene and microRNA (miRNA) expression used in the validation experiments.
Tumor type	Abbreviation	Number of samples (gene expression)	Number of samples (miRNA expression)
Adrenocortical carcinoma	ACC	79	80
Cholangiocarcinoma	CHOL	45	45
Lymphoid neoplasm diffuse large B-cell Lymphoma	DLBC	48	47
Kidney chromophobe	KICH	89	91
Mesothelioma	MESO	86	87
Pheochromocytoma and Paraganglioma	PCPG	186	187
Prostate adenocarcinoma	PRAD	551	551
Rectum adenocarcinoma	READ	177	165
Testicular germ cell tumors	TGCT	156	156
Thyroid carcinoma	THCA	568	573
Thymoma	THYM	121	126
Uterine carcinosarcoma	UCS	56	57

[truncated: 5 more sheets: Table S11., Table S12., Table S13., Table S14., Table S15.]
